# Supplementary material for: ﻿A new bamboo-feeding species of the genus Pseudosymplanella Che, Zhang & Webb, 2009 (Hemiptera, Caliscelidae, Ommatidiotinae) from China
Source: Zookeys. 2023 Dec 11;1186:97–104. doi: 10.3897/zookeys.1186.111838 (PMC10729000; doi:10.3897/zookeys.1186.111838)
Supplement: XML Treatment for Pseudosymplanella [file zookeys.1186.111838-treatment1.xml]

<!DOCTYPE tp:taxon-treatment
  PUBLIC "-//TaxonX//DTD Taxonomic Treatment Publishing DTD v0 20100105//EN" "tax-treatment-NSO.dtd">
<tp:taxon-treatment xmlns:tp="http://www.plazi.org/taxpub"><tp:treatment-meta><kwd-group><label>Taxon classification</label><kwd>
                <named-content content-type="kingdom">Animalia</named-content>
              </kwd><kwd>
                <named-content content-type="order">Hemiptera</named-content>
              </kwd><kwd>
                <named-content content-type="family">Caliscelidae</named-content>
              </kwd></kwd-group><mixed-citation publication-type="journal"><person-group><name><surname>Gong</surname><given-names>Nian</given-names></name><name><surname>Chen</surname><given-names>Xiang-Sheng</given-names></name><name><surname>Yang</surname><given-names>Lin</given-names></name></person-group><article-title>﻿A new bamboo-feeding species of the genus <italic><tp:taxon-name><tp:taxon-name-part taxon-name-part-type="genus" reg="Pseudosymplanella">Pseudosymplanella</tp:taxon-name-part></tp:taxon-name></italic> Che, Zhang &amp; Webb, 2009 (<tp:taxon-name><tp:taxon-name-part taxon-name-part-type="order">Hemiptera</tp:taxon-name-part></tp:taxon-name>, <tp:taxon-name><tp:taxon-name-part taxon-name-part-type="family">Caliscelidae</tp:taxon-name-part></tp:taxon-name>, <tp:taxon-name><tp:taxon-name-part taxon-name-part-type="subfamily">Ommatidiotinae</tp:taxon-name-part></tp:taxon-name>) from China</article-title><source>Zookeys</source><day>11</day><month>12</month><year>2023</year><volume>1186</volume><fpage>97</fpage><lpage>104</lpage><pub-id pub-id-type="doi">10.3897/zookeys.1186.111838</pub-id></mixed-citation></tp:treatment-meta><tp:nomenclature><label>﻿</label><tp:taxon-name>
              <object-id xmlns:xlink="http://www.w3.org/1999/xlink" content-type="arpha" xlink:type="simple">EB8E79CE-2F9D-5056-8879-35D49A037392</object-id>
              <tp:taxon-name-part taxon-name-part-type="genus" reg="Pseudosymplanella">Pseudosymplanella</tp:taxon-name-part>
            </tp:taxon-name><tp:taxon-authority>Che, Zhang &amp; Webb, 2009</tp:taxon-authority><xref ref-type="fig" rid="F1">Figs 1–4</xref><xref ref-type="fig" rid="F2">, 5–15</xref><xref ref-type="fig" rid="F3">, 16–21</xref><tp:nomenclature-citation-list><tp:nomenclature-citation><tp:taxon-name>
                  <tp:taxon-name-part taxon-name-part-type="genus" reg="Pseudosymplanella">Pseudosymplanella</tp:taxon-name-part>
                </tp:taxon-name><comment>Che, Zhang &amp; Webb, 2009: 49.</comment></tp:nomenclature-citation></tp:nomenclature-citation-list></tp:nomenclature><tp:treatment-sec sec-type="type species" id="SECID0ESIAC"><title>Type species.</title><p><italic><tp:taxon-name><tp:taxon-name-part taxon-name-part-type="genus" reg="Pseudosymplanella">Pseudosymplanella</tp:taxon-name-part><tp:taxon-name-part taxon-name-part-type="species" reg="nigrifasciata">nigrifasciata</tp:taxon-name-part></tp:taxon-name></italic> Che, Zhang &amp; Webb, 2009, by original designation.</p><fig id="F1" position="float" orientation="portrait"><object-id xmlns:xlink="http://www.w3.org/1999/xlink" content-type="doi" xlink:type="simple">10.3897/zookeys.1186.111838.figures1-4</object-id><object-id xmlns:xlink="http://www.w3.org/1999/xlink" content-type="arpha" xlink:type="simple">709B321F-40F2-54BF-B0B1-1E9798A7ADA1</object-id><label>Figures 1–4.</label><caption><p><italic><tp:taxon-name><tp:taxon-name-part taxon-name-part-type="genus" reg="Pseudosymplanella">Pseudosymplanella</tp:taxon-name-part><tp:taxon-name-part taxon-name-part-type="species" reg="maxima">maxima</tp:taxon-name-part></tp:taxon-name></italic> Gong, Yang &amp; Chen, sp. nov. <bold>1</bold> male habitus, dorsal view <bold>2</bold> male habitus, lateral view <bold>3</bold> female habitus, dorsal view <bold>4</bold> female habitus, lateral view. Scale bars: 0.5 mm (<bold>1–4</bold>).</p></caption><graphic xmlns:xlink="http://www.w3.org/1999/xlink" xlink:href="zookeys-1186-097_article-111838__-g001.jpg" position="float" orientation="portrait" xlink:type="simple" id="oo_950547.jpg"><uri content-type="original_file" xlink:type="simple">https://binary.pensoft.net/fig/950547</uri></graphic></fig></tp:treatment-sec><tp:treatment-sec sec-type="diagnosis" id="SECID0EFKAC"><title>Diagnosis.</title><p>Head with eyes as wide as or slightly narrower than pronotum; vertex with anterior margin a little convex or straight; second segment of antenna with a black transverse spot near apex. Mesonotum sometimes with pit along lateral margin, maximum width wider than medial length. Male with pygofer in lateral view, dorsal margin shorter than ventral margin, posterior margin with a rather slender and long process; genital style in lateral view elongate or rather broad; aedeagus simple, tubular, slightly ventrally curved. Female genitalia with gonoplacs rounded or triangular in lateral view.</p><fig id="F2" position="float" orientation="portrait"><object-id xmlns:xlink="http://www.w3.org/1999/xlink" content-type="doi" xlink:type="simple">10.3897/zookeys.1186.111838.figures5-15</object-id><object-id xmlns:xlink="http://www.w3.org/1999/xlink" content-type="arpha" xlink:type="simple">8B1252B6-F70D-520C-878C-AC03A730D469</object-id><label>Figures 5–15.</label><caption><p><italic><tp:taxon-name><tp:taxon-name-part taxon-name-part-type="genus" reg="Pseudosymplanella">Pseudosymplanella</tp:taxon-name-part><tp:taxon-name-part taxon-name-part-type="species" reg="maxima">maxima</tp:taxon-name-part></tp:taxon-name></italic> Gong, Yang &amp; Chen, sp. nov., male <bold>5</bold> head and thorax, dorsal view <bold>6</bold> face <bold>7</bold> head and thorax, lateral view <bold>8</bold> forewing <bold>9</bold> hindwing <bold>10</bold> anal segment, dorsal view <bold>11</bold> male genitalia, lateral view <bold>12</bold> pygofer, posterior view <bold>13</bold> genital styles, lateral view <bold>14</bold> pygofer and genital styles, ventral view <bold>15</bold> aedeagus, lateral view. Scale bars: 1 mm (<bold>8, 9</bold>); 0.5 mm (<bold>5–7</bold>); 0.3 mm (<bold>11</bold>); 0.2 mm (<bold>10, 12–15</bold>).</p></caption><graphic xmlns:xlink="http://www.w3.org/1999/xlink" xlink:href="zookeys-1186-097_article-111838__-g002.jpg" position="float" orientation="portrait" xlink:type="simple" id="oo_950548.jpg"><uri content-type="original_file" xlink:type="simple">https://binary.pensoft.net/fig/950548</uri></graphic></fig><fig id="F3" position="float" orientation="portrait"><object-id xmlns:xlink="http://www.w3.org/1999/xlink" content-type="doi" xlink:type="simple">10.3897/zookeys.1186.111838.figures16-21</object-id><object-id xmlns:xlink="http://www.w3.org/1999/xlink" content-type="arpha" xlink:type="simple">1FAD7E29-EAD3-5B3F-BC0E-B86A80E41524</object-id><label>Figures 16–21.</label><caption><p><italic><tp:taxon-name><tp:taxon-name-part taxon-name-part-type="genus" reg="Pseudosymplanella">Pseudosymplanella</tp:taxon-name-part><tp:taxon-name-part taxon-name-part-type="species" reg="maxima">maxima</tp:taxon-name-part></tp:taxon-name></italic> Gong, Yang &amp; Chen, sp. nov., female <bold>16</bold> genitalia, lateral view <bold>17</bold> genitalia, ventral view <bold>18</bold> anal segment, dorsal view <bold>19</bold> abdominal sternite VII, ventral view <bold>20</bold> gonapophysis VIII, lateral view <bold>21</bold> gonapophysis IX, lateral view. Scale bars: 0.5 mm (<bold>16, 17</bold>); 0.3 mm (<bold>19</bold>); 0.2 mm (<bold>18, 20, 21</bold>).</p></caption><graphic xmlns:xlink="http://www.w3.org/1999/xlink" xlink:href="zookeys-1186-097_article-111838__-g003.jpg" position="float" orientation="portrait" xlink:type="simple" id="oo_950549.jpg"><uri content-type="original_file" xlink:type="simple">https://binary.pensoft.net/fig/950549</uri></graphic></fig></tp:treatment-sec><tp:treatment-sec sec-type="host" id="SECID0EKNAC"><title>Host plant.</title><p>Bamboo.</p></tp:treatment-sec><tp:treatment-sec sec-type="distribution" id="SECID0EPNAC"><title>Distribution.</title><p>Southern China (Yunnan Province) and Thailand (Fig. <xref ref-type="fig" rid="F4">22</xref>).</p><fig id="F4" position="float" orientation="portrait"><object-id xmlns:xlink="http://www.w3.org/1999/xlink" content-type="doi" xlink:type="simple">10.3897/zookeys.1186.111838.figure22</object-id><object-id xmlns:xlink="http://www.w3.org/1999/xlink" content-type="arpha" xlink:type="simple">5146BF70-638E-5ADD-9E00-224B1F130E95</object-id><label>Figure 22.</label><caption><p>Geographic distributions of species of <italic><tp:taxon-name><tp:taxon-name-part taxon-name-part-type="genus" reg="Pseudosymplanella">Pseudosymplanella</tp:taxon-name-part></tp:taxon-name></italic> Che, Zhang &amp; Webb, 2009.</p></caption><graphic xmlns:xlink="http://www.w3.org/1999/xlink" xlink:href="zookeys-1186-097_article-111838__-g004.jpg" position="float" orientation="portrait" xlink:type="simple" id="oo_950550.jpg"><uri content-type="original_file" xlink:type="simple">https://binary.pensoft.net/fig/950550</uri></graphic></fig></tp:treatment-sec></tp:taxon-treatment>
