# Supplementary material for: ﻿A new bamboo-feeding species of the genus Pseudosymplanella Che, Zhang & Webb, 2009 (Hemiptera, Caliscelidae, Ommatidiotinae) from China
Source: Zookeys. 2023 Dec 11;1186:97–104. doi: 10.3897/zookeys.1186.111838 (PMC10729000; doi:10.3897/zookeys.1186.111838)
Supplement: XML Treatment for Pseudosymplanella maxima [file zookeys.1186.111838-treatment2.xml]

<!DOCTYPE tp:taxon-treatment
  PUBLIC "-//TaxonX//DTD Taxonomic Treatment Publishing DTD v0 20100105//EN" "tax-treatment-NSO.dtd">
<tp:taxon-treatment xmlns:tp="http://www.plazi.org/taxpub"><tp:treatment-meta><kwd-group><label>Taxon classification</label><kwd>
                <named-content content-type="kingdom">Animalia</named-content>
              </kwd><kwd>
                <named-content content-type="order">Hemiptera</named-content>
              </kwd><kwd>
                <named-content content-type="family">Caliscelidae</named-content>
              </kwd></kwd-group><mixed-citation publication-type="journal"><person-group><name><surname>Gong</surname><given-names>Nian</given-names></name><name><surname>Chen</surname><given-names>Xiang-Sheng</given-names></name><name><surname>Yang</surname><given-names>Lin</given-names></name></person-group><article-title>﻿A new bamboo-feeding species of the genus <italic><tp:taxon-name><tp:taxon-name-part taxon-name-part-type="genus" reg="Pseudosymplanella">Pseudosymplanella</tp:taxon-name-part></tp:taxon-name></italic> Che, Zhang &amp; Webb, 2009 (<tp:taxon-name><tp:taxon-name-part taxon-name-part-type="order">Hemiptera</tp:taxon-name-part></tp:taxon-name>, <tp:taxon-name><tp:taxon-name-part taxon-name-part-type="family">Caliscelidae</tp:taxon-name-part></tp:taxon-name>, <tp:taxon-name><tp:taxon-name-part taxon-name-part-type="subfamily">Ommatidiotinae</tp:taxon-name-part></tp:taxon-name>) from China</article-title><source>Zookeys</source><day>11</day><month>12</month><year>2023</year><volume>1186</volume><fpage>97</fpage><lpage>104</lpage><pub-id pub-id-type="doi">10.3897/zookeys.1186.111838</pub-id></mixed-citation></tp:treatment-meta><tp:nomenclature><label>﻿</label><tp:taxon-name>
              <object-id xmlns:xlink="http://www.w3.org/1999/xlink" content-type="arpha" xlink:type="simple">4BF4B3BC-BD75-5B49-BC5B-72A0DFEE2D74</object-id>
              <tp:taxon-name-part taxon-name-part-type="genus" reg="Pseudosymplanella">Pseudosymplanella</tp:taxon-name-part>
              <tp:taxon-name-part taxon-name-part-type="species" reg="maxima">maxima</tp:taxon-name-part>
              <object-id xmlns:xlink="http://www.w3.org/1999/xlink" content-type="zoobank" xlink:type="simple">https://zoobank.org/A2F51374-787E-4703-8C71-694657D3A9B2</object-id>
            </tp:taxon-name><tp:taxon-status xmlns:xlink="http://www.w3.org/1999/xlink" xlink:type="simple">sp. nov.</tp:taxon-status><xref ref-type="fig" rid="F1">Figs 1–4</xref><xref ref-type="fig" rid="F2">, 5–15</xref><xref ref-type="fig" rid="F3">, 16–21</xref></tp:nomenclature><tp:treatment-sec sec-type="description" id="SECID0EJCAE"><title>Description.</title><p><bold><italic>Measurements</italic>.</bold> Body length including forewing: male 5.1 mm (<italic>N</italic> = 1), female 6.0–6.2 mm (<italic>N</italic> = 3); forewing length: male 4.2 mm (<italic>N</italic> = 1), female 5.0–5.2 mm (<italic>N</italic> = 3).</p><p><bold><italic>Coloration</italic>.</bold> Body (Figs <xref ref-type="fig" rid="F1">1–4</xref>) grass green. Eyes reddish brown, ocelli orange red. Second segment of antenna (Fig. <xref ref-type="fig" rid="F2">6</xref>) with a black transverse spot near apex. Clypeus (Fig. <xref ref-type="fig" rid="F2">6</xref>) with basal half brown.</p><p><bold><italic>Head and thorax</italic>.</bold> Head (Fig. <xref ref-type="fig" rid="F2">5</xref>) with eyes as wide as pronotum. Vertex (Fig. <xref ref-type="fig" rid="F2">5</xref>) with length in middle line 0.8 times than width at base. Frons (Fig. <xref ref-type="fig" rid="F2">6</xref>) with length in middle line 1.1 times than maximum width. Pronotum (Fig. <xref ref-type="fig" rid="F2">5</xref>) with length in middle line shorter than vertex (0.8:1). Mesonotum (Fig. <xref ref-type="fig" rid="F2">5</xref>) 1.2 times as long as vertex and pronotum together in middle line. Forewing (Fig. <xref ref-type="fig" rid="F2">8</xref>) longer in middle line than broad at widest part (3.8:1); veins distinct, without nodal line, R and MP with common stem; ScP, R and CuA single, MP with three branches, Pcu uniting A1 at basal half of clavus. Hindwing (Fig. <xref ref-type="fig" rid="F2">9</xref>) with length 1.7 times as long as broad at widest part, ScP and RP single, MP and CuA with two branches. Legs relatively long, hind tibia with a single lateral tooth; spinal formula of hind leg 6-0-0.</p><p><bold><italic>Male genitalia</italic>.</bold> Anal segment (Fig. <xref ref-type="fig" rid="F2">10</xref>) in dorsal view with length 1.3 times longer in mid-line than widest part, apical margin slightly concave; anal pore located at apical half; in lateral view (Fig. <xref ref-type="fig" rid="F2">11</xref>) dorsal margin sinuated, ventral margin slightly concave near apex with a small process, broadening distally and abruptly narrowed subapically. Pygofer in lateral view (Fig. <xref ref-type="fig" rid="F2">11</xref>) with dorsal margin distinctly shorter than ventral margin, posterior margin sinuated with a rather slender and long process near mid-length; in posterior view (Fig. <xref ref-type="fig" rid="F2">12</xref>), nearly oval, with length 1.7 times longer in mid-line than widest part; in ventral view (Fig. <xref ref-type="fig" rid="F2">14</xref>), posterior margin broadly concave. Genital style in lateral view (Fig. <xref ref-type="fig" rid="F2">13</xref>) rather broad, nearly triangle, apical margin roundly convex; a strong finger-like process apically arising from dorsal margin, slightly curved. Aedeagus (Fig. <xref ref-type="fig" rid="F2">15</xref>) simple, tubular, slightly ventrally curved.</p><p><bold><italic>Female genitalia</italic>.</bold> Anal segment small, short, in dorsal view (Fig. <xref ref-type="fig" rid="F3">18</xref>) nearly quadrangle, anal pore near apex. Abdominal sternite VII in ventral view (Fig. <xref ref-type="fig" rid="F3">19</xref>) rather large and broad, behind the posterior margin with a small oval ossification flake. Gonapophysis VIII (first valvula) (Fig. <xref ref-type="fig" rid="F3">20</xref>) elongate, with five spines at apical margin. Gonapophysis IX (second valvula) (Fig. <xref ref-type="fig" rid="F3">21</xref>) with two symmetrical lobes, each lobe with many spines at dorsal margin. Gonoplac (third valvula) (Fig. <xref ref-type="fig" rid="F3">16</xref>) triangular, apical margin rounded.</p></tp:treatment-sec><tp:treatment-sec sec-type="host" id="SECID0EQGAE"><title>Host plant.</title><p>Bamboo.</p></tp:treatment-sec><tp:treatment-sec sec-type="distribution" id="SECID0EVGAE"><title>Distribution.</title><p>Southwestern China (Yunnan Province) (Fig. <xref ref-type="fig" rid="F4">22</xref>).</p></tp:treatment-sec><tp:treatment-sec sec-type="type material" id="SECID0E6GAE"><title>Type material.</title><p><bold><italic>Holotype</italic></bold>: ♂, China: Yunnan Province, Menghai County, Mengzhe Reservoir (<named-content xmlns:xlink="http://www.w3.org/1999/xlink" content-type="dwc:verbatimCoordinates" xlink:type="simple"><named-content content-type="geo-json" specific-use="{&#34;type&#34;:&#34;Point&#34;,&#34;coordinates&#34;:[100.433333,22.133333]}" id="NCID0ENHAE" xlink:type="simple">22°08'N, 100°26'E</named-content></named-content>), 2019-X-4, Nian Gong. <bold><italic>Paratypes</italic></bold>: 1♂3♀, data same as holotype.</p></tp:treatment-sec><tp:treatment-sec sec-type="etymology" id="SECID0EVHAE"><title>Etymology.</title><p>The specific name is derived from the Latin word “maximus”, referring to the long process of the pygofer.</p></tp:treatment-sec><tp:treatment-sec sec-type="remarks" id="SECID0E1HAE"><title>Remarks.</title><p>This new species is closely related to <italic><tp:taxon-name><tp:taxon-name-part taxon-name-part-type="genus" reg="Pseudosymplanella">P.</tp:taxon-name-part><tp:taxon-name-part taxon-name-part-type="species" reg="nigrifasciata">nigrifasciata</tp:taxon-name-part></tp:taxon-name></italic> Che, Zhang &amp; Webb, 2009, but differs in: 1) body mainly green, without stripe (body brown, with stripe in <italic><tp:taxon-name><tp:taxon-name-part taxon-name-part-type="genus" reg="Pseudosymplanella">P.</tp:taxon-name-part><tp:taxon-name-part taxon-name-part-type="species" reg="nigrifasciata">nigrifasciata</tp:taxon-name-part></tp:taxon-name></italic>); 2) anal segment with anal pore located in apical half (anal pore located at mid-length in <italic><tp:taxon-name><tp:taxon-name-part taxon-name-part-type="genus" reg="Pseudosymplanella">P.</tp:taxon-name-part><tp:taxon-name-part taxon-name-part-type="species" reg="nigrifasciata">nigrifasciata</tp:taxon-name-part></tp:taxon-name></italic>); and 3) posterior margin of pygofer in profile with slender and long process near the mid-length (posterior margin of pygofer in profile with thick and short process near dorsal margin in <italic><tp:taxon-name><tp:taxon-name-part taxon-name-part-type="genus" reg="Pseudosymplanella">P.</tp:taxon-name-part><tp:taxon-name-part taxon-name-part-type="species" reg="nigrifasciata">nigrifasciata</tp:taxon-name-part></tp:taxon-name></italic>).</p></tp:treatment-sec><tp:treatment-sec><!--Section generated to contain objects referenced in tp:taxon-treatment.--><fig id="F1" position="float" orientation="portrait"><object-id xmlns:xlink="http://www.w3.org/1999/xlink" content-type="doi" xlink:type="simple">10.3897/zookeys.1186.111838.figures1-4</object-id><object-id xmlns:xlink="http://www.w3.org/1999/xlink" content-type="arpha" xlink:type="simple">709B321F-40F2-54BF-B0B1-1E9798A7ADA1</object-id><label>Figures 1–4.</label><caption><p><italic><tp:taxon-name><tp:taxon-name-part taxon-name-part-type="genus" reg="Pseudosymplanella">Pseudosymplanella</tp:taxon-name-part><tp:taxon-name-part taxon-name-part-type="species" reg="maxima">maxima</tp:taxon-name-part></tp:taxon-name></italic> Gong, Yang &amp; Chen, sp. nov. <bold>1</bold> male habitus, dorsal view <bold>2</bold> male habitus, lateral view <bold>3</bold> female habitus, dorsal view <bold>4</bold> female habitus, lateral view. Scale bars: 0.5 mm (<bold>1–4</bold>).</p></caption><graphic xmlns:xlink="http://www.w3.org/1999/xlink" xlink:href="zookeys-1186-097_article-111838__-g001.jpg" position="float" orientation="portrait" xlink:type="simple" id="oo_950547.jpg"><uri content-type="original_file" xlink:type="simple">https://binary.pensoft.net/fig/950547</uri></graphic></fig><fig id="F2" position="float" orientation="portrait"><object-id xmlns:xlink="http://www.w3.org/1999/xlink" content-type="doi" xlink:type="simple">10.3897/zookeys.1186.111838.figures5-15</object-id><object-id xmlns:xlink="http://www.w3.org/1999/xlink" content-type="arpha" xlink:type="simple">8B1252B6-F70D-520C-878C-AC03A730D469</object-id><label>Figures 5–15.</label><caption><p><italic><tp:taxon-name><tp:taxon-name-part taxon-name-part-type="genus" reg="Pseudosymplanella">Pseudosymplanella</tp:taxon-name-part><tp:taxon-name-part taxon-name-part-type="species" reg="maxima">maxima</tp:taxon-name-part></tp:taxon-name></italic> Gong, Yang &amp; Chen, sp. nov., male <bold>5</bold> head and thorax, dorsal view <bold>6</bold> face <bold>7</bold> head and thorax, lateral view <bold>8</bold> forewing <bold>9</bold> hindwing <bold>10</bold> anal segment, dorsal view <bold>11</bold> male genitalia, lateral view <bold>12</bold> pygofer, posterior view <bold>13</bold> genital styles, lateral view <bold>14</bold> pygofer and genital styles, ventral view <bold>15</bold> aedeagus, lateral view. Scale bars: 1 mm (<bold>8, 9</bold>); 0.5 mm (<bold>5–7</bold>); 0.3 mm (<bold>11</bold>); 0.2 mm (<bold>10, 12–15</bold>).</p></caption><graphic xmlns:xlink="http://www.w3.org/1999/xlink" xlink:href="zookeys-1186-097_article-111838__-g002.jpg" position="float" orientation="portrait" xlink:type="simple" id="oo_950548.jpg"><uri content-type="original_file" xlink:type="simple">https://binary.pensoft.net/fig/950548</uri></graphic></fig><fig id="F3" position="float" orientation="portrait"><object-id xmlns:xlink="http://www.w3.org/1999/xlink" content-type="doi" xlink:type="simple">10.3897/zookeys.1186.111838.figures16-21</object-id><object-id xmlns:xlink="http://www.w3.org/1999/xlink" content-type="arpha" xlink:type="simple">1FAD7E29-EAD3-5B3F-BC0E-B86A80E41524</object-id><label>Figures 16–21.</label><caption><p><italic><tp:taxon-name><tp:taxon-name-part taxon-name-part-type="genus" reg="Pseudosymplanella">Pseudosymplanella</tp:taxon-name-part><tp:taxon-name-part taxon-name-part-type="species" reg="maxima">maxima</tp:taxon-name-part></tp:taxon-name></italic> Gong, Yang &amp; Chen, sp. nov., female <bold>16</bold> genitalia, lateral view <bold>17</bold> genitalia, ventral view <bold>18</bold> anal segment, dorsal view <bold>19</bold> abdominal sternite VII, ventral view <bold>20</bold> gonapophysis VIII, lateral view <bold>21</bold> gonapophysis IX, lateral view. Scale bars: 0.5 mm (<bold>16, 17</bold>); 0.3 mm (<bold>19</bold>); 0.2 mm (<bold>18, 20, 21</bold>).</p></caption><graphic xmlns:xlink="http://www.w3.org/1999/xlink" xlink:href="zookeys-1186-097_article-111838__-g003.jpg" position="float" orientation="portrait" xlink:type="simple" id="oo_950549.jpg"><uri content-type="original_file" xlink:type="simple">https://binary.pensoft.net/fig/950549</uri></graphic></fig><fig id="F4" position="float" orientation="portrait"><object-id xmlns:xlink="http://www.w3.org/1999/xlink" content-type="doi" xlink:type="simple">10.3897/zookeys.1186.111838.figure22</object-id><object-id xmlns:xlink="http://www.w3.org/1999/xlink" content-type="arpha" xlink:type="simple">5146BF70-638E-5ADD-9E00-224B1F130E95</object-id><label>Figure 22.</label><caption><p>Geographic distributions of species of <italic><tp:taxon-name><tp:taxon-name-part taxon-name-part-type="genus" reg="Pseudosymplanella">Pseudosymplanella</tp:taxon-name-part></tp:taxon-name></italic> Che, Zhang &amp; Webb, 2009.</p></caption><graphic xmlns:xlink="http://www.w3.org/1999/xlink" xlink:href="zookeys-1186-097_article-111838__-g004.jpg" position="float" orientation="portrait" xlink:type="simple" id="oo_950550.jpg"><uri content-type="original_file" xlink:type="simple">https://binary.pensoft.net/fig/950550</uri></graphic></fig></tp:treatment-sec></tp:taxon-treatment>
